# Supplementary material for: Nurse-Led Interventions for Improving Medication Adherence in Chronic Diseases: A Systematic Review
Source: Healthcare (Basel). 2024 Nov 22;12(23):2337. doi: 10.3390/healthcare12232337 (PMC11641167; doi:10.3390/healthcare12232337)
Supplement: Supplementary file 1 [file healthcare-12-02337-s001.zip]

Archive with 1 entries (1 files):
- healthcare-3285449-supplementary.pdf
